# Supplementary material for: Natural biocide disrupts nestmate recognition in honeybees
Source: Sci Rep. 2019 Feb 28;9:3171. doi: 10.1038/s41598-019-38963-3 (PMC6395671; doi:10.1038/s41598-019-38963-3)
Supplement: Supplementary file 2 — Supplementary Dataset 4 [file 41598_2019_38963_MOESM2_ESM.txt]

library(glmmADMB)
library(car)

# Live bee experiment
dati<-read.table("lures_exp.txt",h=T,sep="\t")
head(dati)
dati[,6]<-as.factor(dati[,6])

zipmodel <- glmmadmb(Bites~Alien*Exposed+MeanBees, random = ~ 1 | Colony,family="poisson", data=dati, zeroInflation=F)
summary(zipmodel)
Anova(zipmodel, type="III")


media<-aggregate(dati[,2]~dati[,3], FUN="mean")
sd<-aggregate(dati[,2]~dati[,3], FUN="sd")
number<-aggregate(rep(1,length(dati[,2]))~dati[,3], FUN="sum")
se<-sd[,2]/sqrt(number[,2])
max<-max(media[,2])+max(sd[,2])
min<-min(media[,2])-max(sd[,2])


plot(cbind(c(0,5),c(0,3)),type="n", ylab="Number of bites", xlab="")
for (quad in  1:4){
	points((quad), media[quad,2])
	arrows((quad), media[quad,2],quad,(media[quad,2]+se[quad]),angle=90)
	arrows((quad), media[quad,2],quad,(media[quad,2]-se[quad]),angle=90)
}

# Lures experiment 
datil<-read.table("live_bees_exp.txt",h=T,sep="\t")
head(datil)

datil[,6]<-as.factor(datil[,6])

zipmodel2 <- glmmadmb(Bites~Alien*Exposed+MeanBees, random = ~ 1 | Colony,data=datil,family="poisson",zeroInflation=F)
summary(zipmodel2)
Anova(zipmodel2,type="III")


media<-aggregate(datil[,2]~datil[,3], FUN="mean")
sd<-aggregate(datil[,2]~datil[,3], FUN="sd")
number<-aggregate(rep(1,length(dati[,2]))~dati[,3], FUN="sum")
se<-sd[,2]/sqrt(number[,2])
max<-max(media[,2])+max(sd[,2])
min<-min(media[,2])-max(sd[,2])


plot(cbind(c(0,5),c(0,3)),type="n", ylab="Number of bites", xlab="")
for (quad in  1:4){
	points((quad), media[quad,2])
	arrows((quad), media[quad,2],quad,(media[quad,2]+se[quad]),angle=90)
	arrows((quad), media[quad,2],quad,(media[quad,2]-se[quad]),angle=90)
}
