# Supplementary material for: Natural biocide disrupts nestmate recognition in honeybees
Source: Sci Rep. 2019 Feb 28;9:3171. doi: 10.1038/s41598-019-38963-3 (PMC6395671; doi:10.1038/s41598-019-38963-3)
Supplement: Supplementary file 3 — Supplementary Dataset 5 [file 41598_2019_38963_MOESM3_ESM.txt]

library(mixOmics)
library(DiscriMiner)
library(vegan)
library(MASS)

chemi<-read.table("data_chem.txt",h=T,sep="\t",row.names=1)
head(chemi)

# PLSDA based on all specimens 
plsda1<-plsda(as.matrix(chemi[,4:ncol(chemi)]),as.factor(chemi[,1]))
plotIndiv(plsda1)
plotVar(plsda1,cex=2)

coord<-plsda1$variates$X

bau<-which(chemi[,2]==1)
bauchem<-chemi[bau,]
colours<-c("darkred", "cornflowerblue", "darkgoldenrod1")
nobau<-which(chemi[,2]==0)
nobauchem<-chemi[nobau,]

# Separated plots for exposed and not-exposed bees
par( mfrow = c( 1, 2 ) )
plot(coord[nobau,],col=colours[chemi[nobau,1]],xlim=c(-8,8),ylim=c(-8,8),cex=1.5)
plot(coord[bau,],col=colours[chemi[nobau,1]],xlim=c(-8,8),ylim=c(-8,8),cex=1.5)
plotVar(plsda1,var.names=T,cex=2)


#jackknife

random<-sample(c(1:44))
prednobau<-NULL
keep<-10
predbeau<-rep(0,44)
for (t in 1:nrow(nobauchem)){
	data3<-nobauchem[-t,]
	data4<-nobauchem[t,]
	plsdatest<-splsda(data3[,4:ncol(data3)],as.factor(data3[,1]),keepX = c(keep,keep))
	pred <- predict(plsdatest, data4[4:ncol(data3)])
	prednobau[t]<-pred$class$max.dist[2]
	pred2 <- predict(plsdatest, bauchem[random[t],4:ncol(bauchem)])
	predbeau[random[t]]<-pred2$class$max.dist[2]
}

finalsample<-which(predbeau==0)

for (t in 1:length(finalsample)){
	data3<-nobauchem[-t,]
	plsdatest<-splsda(data3[,4:ncol(data3)],as.factor(data3[,1]),keepX = c(keep,keep))
	pred2 <- predict(plsdatest, bauchem[finalsample[t],4:ncol(bauchem)])
	predbeau[finalsample[t]]<-pred2$class$max.dist[2]
}

correct<-round((as.numeric(prednobau)-nobauchem[,1])/(as.numeric(prednobau)-nobauchem[,1]+0.00001),0)
#Correctly attributed not exposed
1-(sum(correct)/length(correct))

correct2<-round((as.numeric(predbeau)-bauchem[,1])/(as.numeric(predbeau)-bauchem[,1]+0.00001),0)
#Correctly attributed exposed
1-(sum(correct2)/length(correct2))


library(car)
library(nlme)
comp<-4
chemi[,1]<-as.factor(chemi[,1])
chemi[,2]<-as.factor(chemi[,2])

 "nC21"          "nC22"          "nC23"          "C23ins9"       "C23ins7"       "C23dins"       "nC24"          "xC24ins"       "meC242"        "nC25"       "C25ins9"       "C25ins7"       "C25dins"       "nC26"          "est_etil"      "nC27"          "xC27insA"      "xC27insB"      "C27dinsA"      "C27dinsB"      "nC28"          "nC29"          "xC29insA"     "nC30"          "nC31"          "xc31insA"      "c31dins"       "nC33"          "xC33insA"      "xC33insB"      "ol_ac_est_1"   "ol_ac_eic_est" "ol_ac_est_2"   "ester"         "palm_ac_est_1" "ol_ac_est_3"  "palm_ac_est_2" "ol_ac_est_4" 

glm<-glmmPQL(total_amount~exposed, random = ~1|colony,data=chemi,family=gaussian)
summary(glm)

head(chemi)
	
media<-aggregate(chemi[,3]~chemi[,2], FUN="mean")
sd<-aggregate(chemi[,3]~chemi[,2], FUN="sd")

max(media[,2])+max(sd[,2])
plot(cbind(c(0,4),c(0,0.04)),type="n")
for (quad in  1:2){
	points((quad), media[quad,2])
	arrows((quad), media[quad,2],quad,(media[quad,2]+sd[quad,2]),angle=90)
	arrows((quad), media[quad,2],quad,(media[quad,2]-sd[quad,2]),angle=90)

}
