# Supplementary material for: Natural biocide disrupts nestmate recognition in honeybees
Source: Sci Rep. 2019 Feb 28;9:3171. doi: 10.1038/s41598-019-38963-3 (PMC6395671; doi:10.1038/s41598-019-38963-3)
Supplement: Supplementary file 4 — Supplementary Dataset 3 [file 41598_2019_38963_MOESM4_ESM.xls]

## Sheet: GCMS_DATA
SPECIMEN	COLONY	BEAU_EXPOSURE	nest_beau	tot_amount	n-C21	n-C22	n-C23	9-C23:1	7-C23:1	C23:2	n-C24	C24:1	2-meC24	n-C25	9-C25:1	7-C25:1	C25:2	n-C26	unidentified	n-C27	C27:1a	C27:1b	C27:2a	C27:2b	n-C28	n-C29	C29:1a	n-C30	n-C31	C31:1	C31:2	n-C33	C33:1a	C33:1b	Oleic acid ester 1	Oleic acid ester 2	Oleic acid ester 3	Oleic acid ester 4	Palmitic acid ester 1	Oleic acid ester 5	Palmitic acid ester 2	Oleic acid ester 6	filter_$
B2_1	2	1	1	4084.38	8.59596	6.63178	821.416	63.6147	4.09035	0	32.3188	3.04525	0	1446.37	123.804	8.26631	12.8484	25.3543	5.16233	454.318	36.162	22.0477	2.41163	4.4722	5.05892	156.125	7.70631	8.26453	96.7757	39.3013	47.4399	17.1003	150.268	5.35185	103.312	31.8071	31.9129	10.3901	126.251	18.4512	104.658	43.2808	1
B2_2.D	2	1	1	6248.85	14.3754	15.9393	1831.24	98.2041	9.82902	1.51716	77.1669	6.24048	1.14272	2408.2	109.747	12.7704	12.2594	30.1653	6.64869	347.365	79.9454	14.3212	1.33259	6.75585	5.11464	112.297	19.9408	11.2108	81.5145	66.7624	37.2354	15.5713	167.954	8.40056	45.1503	20.9253	44.795	55.0738	248.002	20.5365	169.065	34.1346	1
B2_3.D	2	1	1	3087.98	10.2745	3.63771	316.784	51.618	1.73396	3.86834	12.1227	2.43735	0	381.041	99.923	2.73815	6.0523	12.6443	2.43632	380.792	40.4483	19.7928	0	7.11239	17.6817	328.849	63.3721	11.2103	317.196	55.7815	133.428	77.712	242.176	27.6004	21.5045	16.6992	32.9402	0	247.664	0	138.728	0	1
B2_4.D	2	1	1	2953.87	6.15218	5.03706	501.877	50.7114	2.08584	0	20.3185	3.00257	0	736.666	122.586	4.06408	6.60424	15.9479	3.16043	471.498	19.5393	0	0	0	7.07901	208.016	9.54302	6.41078	90.5296	29.2728	40.6934	15.2335	122.9	6.40368	31.4816	16.2642	78.0595	0	147.815	20.5148	107.57	46.8528	1
B2_5.D	2	1	1	3930.74	8.65965	8.44444	810.335	78.1237	5.17688	0	32.9793	4.14831	0	1328.41	150.375	10.8921	14.8817	28.4538	6.73219	558.123	32.9248	0	2.67659	7.1881	5.2903	118.245	12.7867	0	57.9406	33.4099	41.4544	7.98586	119.009	4.32963	26.9495	15.662	41.0364	17.3362	165.674	15.6903	115.071	44.3612	1
B2_6.D	2	1	1	4776.25	9.59399	3.576	294.872	46.1887	1.50627	0	13.4863	2.60367	0	681.826	140.025	5.60275	7.68804	34.0657	0	1437	50.676	7.43914	9.27519	0	17.771	359.151	109.28	6.39229	165.331	92.9987	94.3533	19.0756	184.849	17.0942	11.3835	25.2935	99.9838	23.7229	401.459	18.7733	212.228	171.685	1
B2_7.D	2	1	1	4268.2	8.8124	10.4735	1328.78	101.915	6.46425	0	45.5904	5.85015	0	1462.72	137.003	11.3854	12.9849	20.7418	6.13373	321.655	63.9321	14.5788	0	9.25957	4.75507	93.501	19.0346	0	57.5309	19.3742	45.5417	6.50667	109.985	4.49289	40.3549	18.3239	22.7441	26.094	102.117	19.7963	73.3089	36.504	1
B2_8.D	2	1	1	5623.29	10.7819	11.3488	1265.94	88.4496	7.00671	0	48.7057	7.4347	0	1661.4	167.83	12.7954	12.7059	37.4894	4.32942	958.893	42.9427	0	8.41238	7.17989	19.0484	393.655	22.4185	12.3211	139.299	41.2946	37.1106	19.9998	144.423	9.70632	109.611	20.2627	44.356	0	103.198	39.4301	62.7298	50.772	1
B2_9.D	2	1	1	2887.89	22.5085	7.38278	676.748	61.4698	3.43141	0	20.6926	2.4099	0	710.254	109.169	4.05289	5.78352	14.3003	3.17386	336.134	26.5764	14.3192	3.6688	0	11.5678	217.607	22.4098	8.31556	95.6726	35.5999	46.4159	15.3323	120.168	9.30809	31.6277	17.2451	42.3085	0	60.0504	29.1941	61.293	41.7006	1
B2_10.D	2	1	1	3466.4	16.4084	5.3093	365.863	51.751	1.99153	4.1286	13.9948	2.36304	0	542.381	110.475	4.04287	12.4344	23.2693	3.72519	682.97	53.1822	20.4181	6.35825	9.52409	10.5061	252.862	36.3146	8.40885	207.045	36.0671	81.0329	63.2267	210.507	15.9729	12.0949	17.9394	42.1695	14.7419	277.382	29.0603	149.531	70.957	1
B2_11.D	2	1	1	6737.89	8.91021	3.24541	274.763	27.8951	0	0	9.77439	0	0	384.078	71.3052	2.47419	9.04825	32.7166	3.14765	1435.22	0	21.3161	39.0778	4.05233	34.8496	1107.13	27.4741	21.7924	853.462	0	265.27	392.253	515.686	32.0006	11.4307	17.4579	34.153	12.9877	598.811	0	301.311	184.794	1
B2_12.D	2	1	1	2722.14	8.53246	6.34752	761.44	95.559	3.9794	0	20.4266	2.72168	0	620.91	201.731	3.21338	18.7353	7.83252	6.01881	247.858	66.6244	21.0371	0	10.5572	5.52223	135.656	10.4832	4.93538	82.1265	25.0691	31.0288	13.7952	78.3169	0	9.81954	20.7618	36.1019	0	44.8048	28.6878	36.3023	55.1932	1
B2_13.D	2	1	1	2084.56	8.92147	3.94296	347.569	53.9477	1.68527	3.47711	12.1971	1.92192	0	354.221	99.4771	2.37318	12.808	8.68639	2.84132	288.763	47.3135	24.1516	0	9.06336	5.78134	136.446	31.622	2.53959	87.7083	70.2018	60.498	26.7407	165.254	7.99207	9.13334	28.702	33.7595	22.4632	46.5206	13.8604	38.6281	13.3613	1
B2_14.D	2	1	1	3858.16	8.84337	6.66578	821.443	116.704	5.06319	0	28.8303	7.02591	0	930.812	252.46	6.81947	29.2037	19.4351	8.94424	463.027	66.6837	0	3.07134	9.62378	9.61118	248.578	12.9274	7.45443	139.987	36.3856	44.984	21.0675	122.955	3.15256	32.8425	26.1108	46.6459	47.735	110.442	24.2286	85.9521	52.4709	1
B2_15.D	2	1	1	2387.78	15.0593	4.85089	337.545	56.7183	1.75557	4.49702	12.1076	2.12279	0	512.122	113.551	4.07388	14.5615	16.1444	3.61768	427.503	66.4395	0	4.19961	5.80196	7.20175	179.57	33.9026	4.74515	98.1641	36.3454	39.9145	13.8174	100.677	0	0	0	74.4342	16.6247	84.5732	25.7907	38.4671	30.9017	1
B2_16.D	2	1	1	4647.73	12.7884	6.84021	467.426	91.1096	2.35556	6.41171	19.9327	5.57227	1.18052	694.749	196.332	6.38178	26.6988	26.4717	6.10041	700.995	73.761	35.2514	12.7617	10.4168	16.48	433.463	41.7832	13.7988	313.385	62.7636	108.088	71.9903	282.695	20.7806	33.0461	38.4713	62.0911	89.588	339.754	47.5185	195.703	72.813	1
B2_17.D	2	1	1	4651.55	16.3839	11.6893	863.335	125.947	5.73482	0	26.7183	5.17651	0	697.57	217.219	4.32695	31.8495	16.5789	7.57812	450.923	51.3889	21.6713	2.43701	15.3189	15.8393	364.659	27.096	13.1967	199.431	55.8069	56.8281	24.4152	170.924	16.3946	70.3798	159.332	417.468	72.4598	108.513	89.5251	95.3778	122.042	1
B1_3.D	1	1	2	3718.73	7.15689	5.54444	681.925	116.618	3.30448	2.90232	25.9746	5.17527	3.98329	792.743	217.495	4.76701	23.5912	19.5528	9.07844	515.522	39.6731	16.596	8.72139	10.7912	10.2183	282.347	13.5792	4.00786	129.833	24.0986	39.7736	9.82985	101.69	0	44.2456	31.1123	111.608	142.546	96.9203	19.5074	97.3955	48.8857	1
B1_1	1	1	2	4094.15	7.82513	5.9644	745.799	135.966	3.45343	4.98333	24.9503	5.74379	12.7371	707.86	253.24	3.84921	29.4442	20.6596	10.746	575.457	54.2966	28.3228	0	13.0065	12.2497	370.726	14.7877	8.02261	219.772	23.6889	52.1809	33.8443	117.969	0	11.1215	23.2004	49.1884	0	231.727	20.2262	189.425	71.6955	1
B1_4	1	1	2	3860.96	7.97946	7.0305	730.843	103.398	3.17651	4.01798	23.3826	4.66681	11.8612	694.062	206.404	4.66561	23.3329	17.2532	10.0654	442.333	51.0532	25.5016	3.61346	9.87	13.7794	395.982	12.8812	7.86053	244.916	14.7874	44.9602	31.0492	104.618	0	23.6529	26.8351	118.807	20.0281	220.482	28.5903	132.733	34.4871	1
B1_5	1	1	2	2410.83	6.92329	3.96836	476.839	81.6766	1.99794	3.93822	13.9965	3.33414	2.39959	475.89	146.025	2.4946	17.9275	8.44075	7.46124	246.239	51.8265	14.536	1.95747	6.54565	4.6568	124.795	14.2517	2.0081	91.4073	28.1289	33.3046	14.1839	91.8793	0	60.0183	40.2556	157.907	0	55.138	31.6873	42.6519	44.12	1
B1_10	1	1	2	2132.58	5.51807	2.95275	395.494	66.5235	0	2.78529	13.2677	2.34835	0	507.96	140.926	2.29533	13.1927	11.0473	5.38073	362.827	71.0661	17.5734	3.58675	6.7196	4.63868	106.538	20.3749	0	51.4785	21.6445	25.461	5.22489	73.6365	0	0	18.8416	46.2974	0	48.8357	19.3442	31.2227	27.5702	1
B1_11	1	1	2	2226.65	8.29222	2.0145	257.187	54.5992	1.07895	2.80347	7.63589	2.23194	0	292.691	92.1168	14.9094	9.91226	7.53634	2.53979	287.957	47.2114	6.46251	0	5.55707	8.56206	231.209	44.6299	6.038	206.735	33.3481	53.3874	40.5426	113.023	0	0	23.3649	47.343	10.8769	152.477	12.5798	112.576	27.2211	1
B1_12	1	1	2	2823.85	6.89006	4.00632	459.221	78.4974	2.29518	0	16.6085	3.55002	0	588.914	154.98	2.98968	15.8548	15.3348	11.125	419.35	49.0157	22.3089	3.54207	6.72435	7.11907	193.857	12.8407	0	151.483	28.9171	43.4787	31.5323	113.483	0	26.9068	31.0028	88.383	0	98.7403	18.7789	83.9112	32.2188	1
B1_13	1	1	2	2872.41	6.10346	3.81252	399.116	55.1025	1.69271	3.23441	14.8799	2.39655	1.06609	544.098	119.985	3.11829	13.0167	16.4371	4.48785	431.864	40.7799	15.9299	3.3972	6.06837	9.59822	306.937	8.5847	6.79653	232.212	20.9598	54.7427	38.7544	125.924	0	9.77553	13.9549	36.6149	20.9339	144.857	14.8783	97.3514	42.948	1
B1_14	1	1	2	2534.51	6.61869	4.42151	483.236	87.5102	2.43216	2.71422	16.9992	3.54342	0	516.164	164.502	4.53056	17.6066	9.76511	5.6489	243.284	44.199	13.4163	0	5.50232	4.64243	138.276	9.21525	0	90.5304	28.1142	35.535	15.401	107.529	0	57.5825	38.5172	73.345	11.6303	118.382	29.2067	93.6571	50.8398	1
B1_16	1	1	2	3260.29	7.63995	6.00308	702.483	125.038	3.96667	3.47147	23.0666	5.02006	7.02421	665.816	268.06	4.21189	25.9981	12.7561	12.5581	310.374	91.2559	23.9207	0	12.2941	7.17518	194.822	26.0787	4.61333	121.55	19.2873	37.7436	19.396	90.0385	0	29.6658	23.7348	92.9976	12.2727	107.645	36.6543	72.9917	52.6737	1
B1_18	1	1	2	3984.51	7.53185	6.60772	727.71	107.001	3.09027	0	23.7266	4.78304	1.52364	708.834	238.863	4.90651	23.2598	16.6057	9.53955	404.565	61.2428	28.2749	2.24206	13.0058	12.7816	297.471	16.6968	12.3546	328.809	54.6667	0	71.2265	128.732	4.99432	28.7862	25.7899	90.7467	41.7439	208.123	30.4688	170.038	67.7795	1
B1_20	1	1	2	2859.75	7.15224	6.87255	701.649	91.746	4.07681	3.14946	22.3005	3.82574	1.28593	662.048	202.415	4.11539	21.4297	11.2192	8.30613	278.699	72.3209	18.3223	1.95542	11.1233	4.33753	110.947	15.9546	0	65.5723	34.0078	36.5484	13.6056	128.209	0	16.0137	20.9344	101.58	36.1189	34.2397	24.8387	30.1993	52.6057	1
B1_21	1	1	2	3468.65	6.89848	7.31312	706.888	87.9796	3.54829	3.96395	31.0643	4.52702	0	1052.29	168.537	8.05026	17.3217	19.9685	5.78113	367.967	47.983	25.9447	1.56798	6.43587	3.44751	117.238	12.1561	0	50.9815	54.0689	49.6897	8.18858	173.567	7.93178	23.8817	38.2485	35.6641	58.2268	106.293	25.2603	84.8933	44.8821	1
B1_22	1	1	2	3338.81	7.26287	6.41181	709.679	100.913	4.10251	2.18026	23.0186	4.16682	0	767.745	231.075	5.5751	15.7352	9.44218	3.25286	253.655	51.9538	15.5845	0	5.72119	4.80967	189.748	9.2505	9.06396	111.619	40.6925	47.3173	19.2849	138.686	9.36499	48.1904	21.0506	110.335	23.0479	156.849	38.4985	84.9686	58.5723	1
B1_23	1	1	2	6223.48	9.40799	4.2218	381.644	65.5673	2.24964	1.48863	12.0363	3.28557	0.670704	413.798	149.486	2.5563	12.6379	21.9412	3.40876	1014.51	5.83641	13.6134	4.65841	6.00339	22.788	738.459	52.1618	16.0892	532.385	164.745	173.069	471.582	801.737	40.2037	22.804	33.5423	57.8854	0	577.698	17.3505	277.194	94.7374	1
B1_26	1	1	2	2925.75	7.42708	6.76316	673.374	111.479	3.89906	2.98976	24.5455	5.73429	0	715.675	264.794	4.44099	20.6708	7.80566	4.76317	150.537	54.4198	21.2286	0	9.33772	0	149.762	14.8615	0	52.5087	47.9997	36.8713	14.8778	138.246	5.51741	24.9502	21.852	68.3029	114.932	33.5676	39.3442	26.4153	45.8633	1
B3_1	3	1	3	2761.51	7.79532	5.8078	545.431	104.123	2.8795	2.93354	19.564	5.02422	1.29707	610.065	220.751	3.98635	17.494	10.4633	5.86943	269.934	41.8748	7.83644	0	5.24637	7.98037	223.698	8.4237	7.96606	230.073	24.4178	41.1123	55.0453	100.69	0	0	0	0	0	59.397	17.4076	65.9332	30.9852	1
B3_2	3	1	3	2367.58	6.46261	3.02937	299.609	34.456	1.52024	0	8.73219	1.92356	0	355.776	75.4474	1.52754	6.28979	6.77566	2.67267	315.569	14.0041	6.82845	0	0	7.19032	202.219	14.6391	0	111.488	54.6663	55.0902	14.4209	142.223	9.78755	98.3142	49.7524	104.484	179.603	19.1439	139.801	24.1354	0	1
B3_3	3	1	3	3215.42	10.3595	8.4291	889.19	99.4201	3.91277	0	30.9245	5.75925	0	807.486	259.453	4.2142	21.1448	11.0873	7.91642	305.832	39.5953	8.98495	1.53331	8.72694	5.1334	124.78	6.88625	0	50.592	25.6986	29.9008	7.38549	85.0072	0	45.8988	8.18788	15.3323	0	130.336	23.5288	86.4821	46.2979	1
B3_4	3	1	3	3251.87	7.67994	6.26787	632.063	67.906	2.5354	0	25.2215	3.81447	0	992.752	179.848	7.25696	21.3803	16.7468	8.6822	347.264	38.8163	7.63533	0	10.192	5.22237	149.741	6.08686	0	96.605	34.2309	37.6944	21.8978	126.385	0	0	0	51.8022	32.6413	142.24	31.8395	101.377	38.0375	1
B3_5	3	1	3	2230.74	5.98295	6.08228	656.533	58.8334	0	0	19.0355	0	0	647.921	120.782	3.02115	10.3446	7.26734	4.83659	198.65	23.7691	6.39855	0	0	0	90.6407	0	0	67.2266	24.5937	28.1812	15.503	84.5812	0	0	0	16.7849	0	53.3896	0	0	80.3987	1
B3_6	3	1	3	1906.5	6.64419	2.99878	281.858	49.2912	0	3.42123	14.1378	3.00131	1.82186	517.914	135.542	3.58647	13.8396	17.7396	5.4265	373.13	53.351	9.67645	4.29917	4.54626	7.49366	152.225	9.90217	0	71.8567	26.6973	38.1808	3.11047	94.8075	0	0	0	0	0	0	0	0	0	1
B3_7	3	1	3	2020.55	6.62361	4.26321	364.028	54.4504	1.42579	3.07893	17.1629	3.1293	0.799717	529.759	148.658	3.2661	17.7372	12.4607	7.30698	240.531	31.581	8.09762	0	4.44969	4.79286	136.453	4.89004	0	122.579	22.5175	31.0192	25.379	87.9945	0	0	0	0	0	72.6175	0	53.4902	0	1
B3_8	3	1	3	2501.15	8.08361	3.96855	407.522	69.0345	1.49396	3.46266	15.7009	2.38806	1.67727	514.204	129.682	2.88495	12.5594	13.5226	5.40569	328.337	31.8744	10.0831	1.97441	0	9.70053	239.525	3.27633	9.04558	201.397	38.7995	45.0554	45.8851	111.419	3.6696	17.9707	0	0	0	99.3945	0	77.0991	35.0713	1
B3_9	3	1	3	2661.61	10.3413	5.34865	516.652	69.1391	3.58641	3.13438	24.8639	3.01776	0	598.461	125.201	3.80219	12.9953	14.9845	4.58359	339.757	17.6077	5.57189	2.3006	0	8.7453	238.766	18.1402	7.14177	196.683	32.0607	58.287	38.1123	140.138	0	18.211	0	0	0	59.711	0	61.0256	23.2354	1
B3_10	3	1	3	1014.14	2.84283	2.34266	255.169	28.4912	0	0	9.7898	0	0	251.851	70.5774	1.66743	8.58224	3.76967	7.20446	76.2777	7.46965	1.61763	1.55077	1.79041	1.78027	56.5426	0	0	49.4361	6.69601	11.3905	6.166	39.6535	0	16.639	0	58.5198	36.3221	0	0	0	0	1
B3_11	3	1	3	2698.44	9.44188	4.3204	378.689	55.2031	1.78463	1.77064	14.2211	2.37545	0	481.073	108.799	3.23703	9.82344	14.0322	3.36962	319.711	33.419	7.03852	2.89812	3.42213	10.5073	254.449	16.6709	9.53819	289.733	79.6761	3.98432	70.2288	177.854	8.42943	0	0	26.3746	0	142.112	15.2964	100.953	38.0224	1
C2_1.D	2	0	4	4256.63	8.41144	3.86973	354.23	48.4864	2.43429	0	17.568	3.86796	0	1009.36	160.426	7.95986	10.3449	36.2526	4.19645	878.166	135.573	0	0	10.5487	4.75605	89.1279	34.464	0	52.9346	53.73	40.9264	11.2916	172.393	7.92209	0	14.4512	26.9776	21.1055	0	615.997	301.726	117.117	0
C2_2.D	2	0	4	3181.01	6.55439	9.22173	868.276	106.631	4.89906	0	30.077	6.54892	3.30582	920.312	231.128	5.17131	19.5704	13.3859	18.9912	217.929	42.1869	13.1318	0	8.58963	4.36367	81.7414	4.84656	0	54.9216	20.8759	30.1484	10.2112	91.5011	0	7.46102	11.692	18.4258	22.0496	127.211	28.3146	105.274	36.0562	0
C2_3.D	2	0	4	3518.05	9.1715	11.3319	1047.33	108.759	5.90974	2.56483	34.1582	5.77161	0	989.789	205.196	4.54588	12.6928	10.209	4.67831	205.873	30.7383	13.2218	0	6.32302	5.39218	176.767	0	7.3847	149.172	19.7947	34.2668	32.5488	86.7522	5.19423	29.3386	17.8168	44.2292	30.7735	66.4941	19.9506	50.0476	33.8835	0
C2_4.D	2	0	4	3689.32	16.0312	7.31652	878.247	60.1977	4.24266	0	22.6578	3.69117	0	1026.38	10.6114	9.40781	7.69507	19.1356	2.55067	570.465	37.1962	21.4577	0	4.18396	8.40232	218.31	8.90448	4.7845	134.242	30.5419	39.0827	18.4467	106.43	5.22758	12.3798	25.3808	26.2723	25.8227	136.197	41.2688	101.84	44.3167	0
C2_5.D	2	0	4	2124.43	5.73755	4.78585	529.951	88.2391	2.77043	2.52368	16.2877	3.48536	0	581.8	163.017	3.39732	8.33945	7.38044	3.41705	125.564	22.1083	8.25887	0	2.20149	3.92684	62.1509	10.2175	0	41.6077	21.2557	27.1903	5.23839	69.5661	5.43741	74.1875	17.2159	31.6901	78.9131	40.4464	0	25.5328	30.5484	0
C2_6.D	2	0	4	2843.92	9.83884	7.4465	665.548	107.436	3.13634	0	23.5916	5.76736	0	667.918	110.547	7.02534	19.1171	14.8902	5.36723	345.672	37.1214	24.5653	3.24524	6.27148	6.8385	217.821	14.949	7.21834	150.781	27.6561	48.0936	26.6726	122.638	0	6.27766	14.4495	21.6668	15.2892	38.9739	0	36.4912	23.5618	0
C2_7.D	2	0	4	3543.48	6.41726	8.38626	1048.97	95.4929	5.06079	1.87716	36.293	5.44244	1.134	1189.21	183.48	8.24439	13.9501	16.8508	6.09043	294.274	47.5867	15.9799	0	9.14841	2.94251	78.0128	13.0773	0	50.3737	17.8042	28.6046	4.59832	80.2847	0	32.1587	21.769	21.6763	14.3907	67.6594	29.0687	45.2082	41.9784	0
C2_8.D	2	0	4	3078.18	6.13255	6.01927	641.849	93.8369	2.7832	0	24.8702	4.59663	0	811.532	184.176	5.14517	12.656	15.3916	10.4789	318.715	50.9821	9.30496	0	7.52515	4.89696	116.062	9.00365	0	79.3779	26.389	36.7284	9.10844	94.6295	0	60.5893	20.5108	86.728	24.0436	139.384	23.8883	95.5129	45.3282	0
C2_9.D	2	0	4	2522.24	5.65505	6.57503	623.481	84.4608	2.2761	0	22.2308	4.55432	2.79421	719.339	212.255	4.33596	18.6834	8.15611	11.061	187.381	43.2291	10.798	0	9.11933	4.36669	80.9659	4.33905	0	58.8536	17.2688	26.5794	9.043	69.5768	0	15.5246	11.5249	75.1649	0	67.3595	28.1949	35.8239	41.2675	0
C2_10.D	2	0	4	3554.61	11.3555	7.60477	661.053	132.898	3.76003	5.35096	21.1514	4.97477	0	603.974	206.164	3.45059	26.9771	14.4916	6.25773	390.637	72.5599	0	0	15.4101	13.9906	379.338	10.1079	8.52259	264.064	27.0761	54.1607	37.1615	104.819	0	34.8333	44.5968	102.687	44.5384	85.893	42.7746	49.3121	62.6758	0
C2_11.D	2	0	4	2553.37	9.8623	4.61385	463.471	102.943	2.64962	5.94035	15.3397	4.50435	0	471.687	168.926	2.89152	24.5201	8.71424	8.59025	212.818	37.5935	13.9948	2.21192	10.9642	4.78895	150.217	11.321	5.03213	109.273	35.1507	37.8244	22.0288	102.95	0	44.4841	37.3981	106.778	70.1233	92.248	29.1867	73.9754	48.3779	0
C2_12.D	2	0	4	2539.18	13.4322	6.27641	466.394	85.1232	2.75762	5.55768	17.2005	3.91859	1.39228	533.796	157.842	4.23814	20.7858	13.457	4.27761	320.171	40.0816	0	0	12.461	6.45272	167.667	15.8728	3.309	94.3193	28.2886	36.0065	14.1155	85.337	0	24.9672	34.4129	108.74	0	93.3383	21.1896	61.3816	34.597	0
C2_13.D	2	0	4	3826.73	11.6188	6.36185	672.13	129.709	3.26412	5.53495	22.3676	5.51877	0	699.411	232.31	5.23925	32.2051	19.5582	8.07645	457.596	43.2008	17.1365	0	10.1811	13.8443	370.229	21.6552	10.0941	295.186	34.3055	69.0494	40.0608	121.77	0	18.5823	53.0438	95.3123	17.3817	114.346	31.7389	77.389	61.3084	0
C2_14.D	2	0	4	3764.8	14.8103	8.57802	845.379	181.455	4.11582	6.68982	28.5164	6.60686	0	702.682	263.472	3.51851	38.5714	16.8102	9.59091	341.858	76.9085	0	0	15.7145	11.2652	294.913	24.7985	7.84621	205.927	37.1366	58.7671	35.5592	138.506	6.78908	21.3876	48.1661	110.314	30.1617	48.5818	36.5597	43.171	39.6403	0
C2_15.D	2	0	4	2408.33	8.46378	4.81884	471.483	90.3935	3.13957	4.80045	17.1121	4.87752	0	552.416	182.125	3.29912	29.6977	12.2844	7.96004	323.806	51.8591	0	0	9.0776	4.59785	134.683	8.88568	0	47.9523	28.2229	25.8532	4.65839	67.0768	0	16.9556	40.8429	82.5025	32.0904	42.1462	21.263	35.0253	37.9608	0
C2_16.D	2	0	4	2958.05	12.8117	7.24857	651.763	130.768	2.43179	4.60855	24.8275	5.28597	1.666	486.345	132.818	4.16177	27.0799	17.3326	5.24996	384.161	44.5588	18.7802	0	10.277	6.92797	181.578	21.7425	0	98.4322	49.5989	59.071	20.4636	128.392	4.84093	29.872	40.0627	87.6012	40.7269	92.6242	26.3634	59.5505	38.0448	0
C1_1.D	1	0	5	2188.93	8.79451	4.11511	450.412	74.6164	2.47504	2.46969	16.8091	2.74678	0	497.088	136.188	2.8957	13.0699	14.5511	3.64887	323.345	32.6985	11.3476	1.91552	2.79609	4.55	94.1494	7.49887	0	44.5629	31.307	30.5739	5.17584	99.2781	0	38.1007	30.7747	56.582	11.4934	56.2994	16.3257	36.4051	23.8316	0
C1_3.D	1	0	5	2825.01	9.11659	4.04985	522.458	73.5071	2.1904	3.86947	15.027	4.22723	0	533.289	161.838	2.73281	15.7291	12.6159	6.51234	420.101	34.4151	13.094	2.28163	7.52808	11.3472	300.091	7.60764	6.76186	135.937	25.7311	37.4882	12.498	88.154	0	12.3531	16.2738	36.3351	0	117.229	27.5866	75.5879	69.4249	0
C1_4.D	1	0	5	2759.24	8.16193	6.47974	567.597	103.512	3.02879	5.15915	21.2255	4.53102	0	578.281	184.649	3.97951	23.8308	10.9547	6.71576	253.781	40.0665	9.78542	1.2276	7.65371	5.88693	158.973	20.0283	4.50061	162.672	31.2472	45.9305	43.1959	135.5	0	0	16.7811	29.2096	20.0001	110.306	20.4732	81.6724	32.2292	0
C1_5.D	1	0	5	2901.65	8.32426	5.35269	641.457	83.1768	2.9295	3.93064	21.6953	4.67857	1.90787	651.587	167.286	3.97866	20.1685	15.0457	7.69841	315.976	43.2462	13.6747	0	9.86165	10.2358	275.808	10.8025	6.32913	151.692	27.148	36.6513	16.7543	91.3797	0	0	10.8791	20.2902	10.7256	106.078	19.5902	63.5499	21.7254	0
C1_6.D	1	0	5	2967.95	7.16786	5.47894	626.205	89.4279	3.48317	3.93297	20.6055	4.34721	1.17009	719.777	192.185	4.79048	23.0531	12.3852	8.00184	298.755	36.5125	17.305	2.95054	8.59974	8.13255	214.685	0	5.76899	162.895	20.242	31.8543	22.4422	83.1938	2.51961	22.9456	30.011	38.9469	12.2847	85.9561	26.4793	61.3311	52.107	0
C1_8.D	1	0	5	2262.08	7.45844	4.76169	390.244	62.2012	2.13641	3.35025	11.6637	2.74079	0	500.284	131.346	3.30072	15.7131	14.2847	6.66093	348.4	23.3658	12.3574	2.66538	4.62212	6.13604	150.328	8.96642	4.09589	93.8519	30.0288	32.9747	14.259	97.9847	0	20.7603	25.2297	39.1335	12.9577	55.7293	28.4351	54.7873	38.8584	0
C1_9.D	1	0	5	3027.06	9.67286	8.43293	770.197	96.2908	4.02749	3.90755	26.1169	4.8756	1.5652	781.539	190.144	5.02151	23.4927	15.8155	8.40649	330.474	50.3974	17.2007	0	9.41116	5.68959	114.575	13.7972	1.52538	68.9658	27.1695	34.3302	10.986	99.1364	4.74424	12.8439	25.6379	46.913	23.2168	46.2698	31.6405	36.6717	65.9343	0
C1_10.D	1	0	5	4004.12	9.37776	6.35659	568.999	89.9722	3.51879	4.20779	24.576	5.02858	2.14648	795.402	213.21	5.30017	25.9056	24.1823	12.4406	509.508	43.3565	17.4087	7.35109	10.8032	18.6457	422.042	28.2736	17.9586	467.239	48.366	14.7301	111.914	139.069	0	42.1567	26.6616	35.5166	17.3804	94.9413	23.0247	73.1791	43.9478	0
C1_11.D	1	0	5	2927.7	8.82215	6.56585	713.165	118.84	3.19259	4.78437	21.3078	5.67371	2.15575	627.398	229.045	3.0978	25.0771	11.6961	10.2812	290.212	40.3872	0	0	10.5319	8.57162	204.874	7.30606	5.76742	143.581	21.3287	35.9905	21.578	86.9429	0	14.3814	19.1937	43.2242	0	53.4911	36.5988	27.4908	65.1492	0
C1_13.D	1	0	5	2511.38	10.4457	3.30681	332.222	62.7771	1.82977	3.50304	12.1929	3.74763	0.961736	450.866	135.666	3.57394	16.4813	17.9747	4.90022	519.858	36.0818	16.8875	3.45248	6.06793	6.80059	175.202	28.2865	0	61.3491	54.9434	52.8267	6.4704	129.399	4.23579	14.1374	38.1769	41.3086	18.8268	111.197	0	79.1481	46.2451	0
C1_14.D	1	0	5	3831.89	13.6595	10.3368	1009.43	185.485	5.65623	6.17851	34.1474	9.57074	2.88323	901.597	327.545	5.03845	45.3572	13.9019	15.7435	273.297	68.7592	17.4987	0	18.1179	7.57273	143.62	15.7294	0	98.321	50.7036	58.2865	17.5156	159.872	0	16.566	28.6853	75.2225	58.7252	28.9002	39.2576	0	68.6757	0
C1_19.D	1	0	5	1924.41	8.39404	4.75442	497.156	66.626	2.47839	3.28811	15.2691	4.18995	0	502.399	135.494	2.97587	14.8193	9.22719	3.92636	187.636	30.7855	8.61018	0	4.40563	3.46734	90.7802	8.65855	0	74.9719	18.2805	21.5789	14.305	71.487	2.75828	9.08934	9.54152	19.4506	0	31.154	22.1936	0	24.2273	0
C3_1	3	0	6	4984.16	21.5633	11.814	1028.85	192.773	5.9599	11.5294	35.9745	10.3838	3.49625	1132.43	305.369	10.9954	45.1624	23.2829	16.109	360.799	61.4398	21.5435	0	14.3714	12.4557	265.94	53.4458	6.89568	221.176	132.656	71.2435	49.9044	250.232	19.5836	31.0388	60.5639	157.95	21.9424	81.6976	46.4625	82.8993	104.242	0
C3_2	3	0	6	4702.15	18.239	10.4887	982.632	187.404	5.8477	10.7086	35.6231	8.88661	4.06787	1073.63	284.216	273.234	37.6324	18.5105	16.5278	279.263	46.4478	14.0652	39.4584	14.7213	9.57615	146.239	49.9329	0	93.3845	112.391	87.7819	21.7193	242.374	14.3604	45.0485	47.2372	141.764	78.0701	57.5936	34.9394	69.0009	89.1354	0
C3_3	3	0	6	3787.93	16.7532	12.4699	1037.19	174.466	6.53666	11.508	33.8853	8.43609	3.5868	97.527	261.651	8.16395	37.7251	18.7526	14.2157	367.244	28.4391	15.9631	21.1362	12.43	12.5035	378.826	28.4795	17.8654	398.936	86.0004	0	84.6869	159.072	12.3834	22.2359	28.0621	71.1844	0	102.038	35.3649	94.6345	67.5601	0
C3_4	3	0	6	13663.1	20.0493	11.0656	922.695	152.158	5.20669	11.3491	33.8116	8.41147	3.37666	10465.8	256.179	6.71793	29.2325	21.1123	12.4527	384.077	55.0765	22.5816	32.3967	24.3152	11.1688	199.735	44.5623	0	138.704	88.5719	71.535	25.7269	205.87	0	17.0448	39.9932	158.31	0	55.517	39.3508	0	88.9719	0
C3_5	3	0	6	3024.52	14.3516	9.99312	803.164	150.789	5.25953	10.7885	24.4462	8.5644	3.70447	650.331	273.233	4.30314	32.0696	10.2448	13.2975	161.562	40.8123	14.0224	43.7943	11.1562	5.36409	84.8619	31.2615	0	49.789	61.5051	46.8924	7.26329	136.91	9.07471	21.0554	26.7855	99.0606	33.5151	28.1378	38.8369	0	58.3444	0
C3_6	3	0	6	5474.46	16.9407	12.6728	1128.89	185.093	6.25096	13.2505	37.3994	8.88507	3.54941	1182.54	284.179	8.74611	43.4241	22.9313	16.3354	461.412	41.644	26.8381	28.0987	11.312	18.8801	535.262	27.0242	24.3681	545.589	91.5279	14.8496	105.194	178.582	6.70568	28.5947	26.3384	71.2643	0	94.9763	34.3661	73.1167	57.429	0
C3_7	3	0	6	5664.19	21.8166	15.3329	1466.93	153.467	8.60423	8.5848	55.1936	7.95509	0	1621.66	248.795	13.106	38.9132	26.1556	24.9357	407.766	34.3696	19.3762	44.589	20.7194	11.0985	234.311	47.5927	11.3632	134.651	78.3434	68.1263	22.5439	197.873	7.90798	51.156	45.2116	126.959	27.7967	139.762	41.0298	97.1595	83.0331	0
C3_8	3	0	6	4820.16	17.1216	11.3966	1105.84	173.48	7.71458	6.70571	35.0879	7.43177	4.07497	1084.34	286.643	8.79053	38.6222	20.3439	18.2498	401.372	43.5363	25.294	29.1563	16.7428	14.9901	317.545	39.8574	11.3792	200.069	70.9471	80.9111	32.1118	198.187	9.89057	34.6985	40.6693	136.723	47.2513	57.7926	44.843	61.0188	79.3365	0
C3_9	3	0	6	5095.4	27.6487	8.6434	710.71	135.788	3.6147	4.22434	25.7006	6.15162	0	748.125	251.481	4.46434	28.1688	21.1384	12.5329	478.426	34.3102	26.3242	3.43626	9.31561	18.7442	494.177	104.674	20.3968	344.678	264.477	21.4078	47.046	291.076	15.0994	24.3186	83.6956	154.804	25.7951	305.315	64.6955	177.579	97.1937	0
C3_12	3	0	6	2270.16	6.15589	4.87015	368.689	57.3212	0	4.37258	15.0079	4.30906	1.37031	449.019	150.602	2.80417	16.2103	7.82417	7.84132	217.104	31.3521	17.3649	0	6.38991	6.70411	184.538	5.71465	5.7469	181.543	30.2974	49.9916	40.3113	123.073	5.59235	0	0	42.3537	32.0567	93.5814	0	62.2856	37.7915	0
C1_15	1	0	5	3576.31	9.5417	4.07319	363.124	63.0086	0	6.03667	14.0135	3.68584	0	527.612	127.098	3.20954	13.6026	20.1487	4.82475	560.396	25.9372	11.9202	10.0117	10.5343	21.8614	408.012	34.5235	10.5773	348.848	107.031	3.36737	49.7298	155.249	0	0	0	33.4168	0	351.44	0	203.518	69.9603	0
C1_16	1	0	5	2059.27	7.34262	4.14737	316.931	55.2192	0	5.21868	11.5248	2.9118	1.22245	405.57	116.932	2.87057	13.0366	12.0697	3.70304	261.948	34.1019	8.80143	0	4.50058	6.14251	153.487	9.9536	3.50874	107.625	28.8804	36.6689	18.2885	91.2104	0	0	0	94.9115	0	117.679	0	88.6009	34.2725	0
C1_18	1	0	5	2405.33	8.12323	5.88674	620.002	108.303	0	6.98837	17.0104	5.53712	0	494.655	227.056	3.24861	27.7262	6.28785	9.52118	168.039	38.4045	10.402	0	11.1683	3.73129	96.6038	10.571	0	96.2775	27.2871	31.7295	19.3775	83.4871	3.8803	0	22.2928	38.404	26.3506	43.9379	31.9331	44.7437	56.3697	0
