# Supplementary material for: Natural biocide disrupts nestmate recognition in honeybees
Source: Sci Rep. 2019 Feb 28;9:3171. doi: 10.1038/s41598-019-38963-3 (PMC6395671; doi:10.1038/s41598-019-38963-3)
Supplement: Supplementary file 5 — Supplementary Dataset 1 [file 41598_2019_38963_MOESM5_ESM.xlsx]

## Sheet: Foglio1
BEE_NUMBER	AGONISTIC_ACTS	TYPE	NESTMATE_ALIEN	FUNGUS_EXPOSURE	COLONY
20	0	2	N	C	1
20	0	2	N	C	2
4	2	2	N	C	3
10:05:00	1	2	N	C	4
09:05:00	0	2	N	C	5
1 day, 10:05:00	0	2	N	C	6
11	0	2	N	C	7
23:05:00	0	2	N	C	8
13:05:00	0	2	N	C	9
05:05:00	0	2	N	C	10
8	0	2	N	C	11
20	0	2	N	C	12
04:05:00	0	2	N	C	13
1 day, 14:05:00	0	2	N	C	14
16	0	2	N	C	15
89	0	2	N	C	16
2 days, 8:05:00	0	2	N	C	17
2 days, 9:05:00	0	2	N	C	18
1 day, 7:05:00	0	2	N	C	19
3 days, 15:05:00	0	2	N	C	20
33	0	2	N	C	21
152	0	2	N	C	22
12	0	2	N	C	23
27	0	2	N	C	24
8	0	2	N	C	25
80	0	2	N	C	26
33	0	2	N	C	27
55	0	2	N	C	28
42	0	4	N	E	1
06:05:00	0	4	N	E	2
4	0	4	N	E	3
21	0	4	N	E	4
13:05:00	0	4	N	E	5
36	0	4	N	E	6
6	0	4	N	E	7
42	3	4	N	E	8
10	0	4	N	E	9
10	0	4	N	E	10
9	0	4	N	E	11
13:05:00	1	4	N	E	12
4	0	4	N	E	13
14:05:00	2	4	N	E	14
1 day, 1:05:00	0	4	N	E	15
1 day, 17:05:00	1	4	N	E	16
2 days, 21:05:00	0	4	N	E	17
2 days, 3:05:00	0	4	N	E	18
32	0	4	N	E	19
3 days, 8:05:00	0	4	N	E	20
1 day, 6:05:00	1	4	N	E	21
155	0	4	N	E	22
7	0	4	N	E	23
21:05:00	0	4	N	E	24
13:05:00	0	4	N	E	25
135	0	4	N	E	26
31	0	4	N	E	27
56	0	4	N	E	28
18:05:00	0	1	A	C	1
13:05:00	0	1	A	C	2
06:05:00	1	1	A	C	3
15:05:00	1	1	A	C	4
11:05:00	0	1	A	C	5
2 days, 5:05:00	0	1	A	C	6
09:05:00	0	1	A	C	7
1 day, 7:05:00	1	1	A	C	8
09:05:00	2	1	A	C	9
09:05:00	1	1	A	C	10
8	0	1	A	C	11
19	2	1	A	C	12
6	4	1	A	C	13
1 day, 3:05:00	0	1	A	C	14
18	0	1	A	C	15
1 day, 6:05:00	3	1	A	C	16
77	0	1	A	C	17
63	0	1	A	C	18
1 day, 4:05:00	0	1	A	C	19
2 days, 18:05:00	0	1	A	C	20
31	0	1	A	C	21
135	0	1	A	C	22
8	0	1	A	C	23
47	3	1	A	C	24
03:05:00	0	1	A	C	25
120	0	1	A	C	26
1 day, 3:05:00	3	1	A	C	27
64	0	1	A	C	28
2 days, 0:05:00	0	3	A	E	1
17	0	3	A	E	2
2	0	3	A	E	3
8	0	3	A	E	4
06:05:00	0	3	A	E	5
1 day, 19:05:00	2	3	A	E	6
9	0	3	A	E	7
49	3	3	A	E	8
9	0	3	A	E	9
11:05:00	0	3	A	E	10
08:05:00	0	3	A	E	11
16:05:00	1	3	A	E	12
6	0	3	A	E	13
23:05:00	0	3	A	E	14
21	0	3	A	E	15
3 days, 4:05:00	0	3	A	E	16
2 days, 19:05:00	0	3	A	E	17
53	1	3	A	E	18
24	0	3	A	E	19
3 days, 21:05:00	0	3	A	E	20
2 days, 5:05:00	0	3	A	E	21
120	2	3	A	E	22
19:05:00	0	3	A	E	23
43	0	3	A	E	24
03:05:00	0	3	A	E	25
115	0	3	A	E	26
31	0	3	A	E	27
2 days, 11:05:00	0	3	A	E	28
