# Supplementary material for: Natural biocide disrupts nestmate recognition in honeybees
Source: Sci Rep. 2019 Feb 28;9:3171. doi: 10.1038/s41598-019-38963-3 (PMC6395671; doi:10.1038/s41598-019-38963-3)
Supplement: Supplementary file 6 — Supplementary Dataset 2 [file 41598_2019_38963_MOESM6_ESM.xlsx]

## Sheet: Foglio1
BEE_NUMBER	AGONISTIC_ACTS	TYPE	NESTMATE_ALIEN	FUNGUS_EXPOSURE	COLONY
49	0	4	N	E	6
2	4	2	N	C	6
16	0	2	N	C	6
65	1	4	N	E	6
42	0	4	N	E	6
7	1	2	N	C	6
16	0	4	N	E	6
65	4	2	N	C	6
28	0	4	N	E	6
68	2	4	N	E	6
49	6	4	N	E	6
62	2	2	N	C	6
44	0	2	N	C	6
86	2	4	N	E	6
32	0	4	N	E	6
29	0	4	N	E	6
35	0	4	N	E	6
63	1	2	N	C	6
47	0	4	N	E	6
64	0	2	N	C	6
57	0	2	N	C	6
47	1	4	N	E	6
62	0	4	N	E	6
74	0	2	N	C	6
26	0	4	N	E	6
59	2	2	N	C	6
25	0	2	N	C	6
68	1	2	N	C	6
44	0	2	N	C	6
11	0	4	N	E	2
40	0	2	N	C	2
44	0	2	N	C	2
11	0	2	N	C	2
27	2	4	N	E	2
15	2	2	N	C	2
43	2	2	N	C	2
11	0	4	N	E	2
49	1	2	N	C	2
16	3	4	N	E	2
22	0	4	N	E	2
14	2	2	N	C	2
16	3	2	N	C	2
51	3	4	N	E	6
28	0	2	N	C	6
9	0	4	N	E	6
16	0	4	N	E	6
9	0	4	N	E	6
2	1	2	N	C	6
25	0	4	N	E	6
3	0	2	N	C	6
11	10	2	N	C	6
3	0	2	N	C	6
23	0	4	N	E	6
31	0	4	N	E	6
37	10	2	N	C	6
34	6	2	N	C	6
18	3	2	N	C	6
43	2	2	N	C	6
51	0	2	N	C	6
27	6	2	N	C	6
16	0	2	N	C	2
10	0	2	N	C	2
22	0	2	N	C	2
6	0	4	N	E	2
11	0	2	N	C	2
10	2	4	N	E	2
2	2	2	N	C	2
19	2	2	N	C	2
14	0	4	N	E	2
26	1	2	N	C	2
7	0	4	N	E	2
29	4	2	N	C	2
16	1	4	N	E	2
15	0	4	N	E	5
46	1	2	N	C	5
39	0	4	N	E	5
26	0	2	N	C	5
15	1	4	N	E	5
5	0	4	N	E	4
48	0	2	N	C	4
24	3	4	N	E	4
37	0	2	N	C	4
42	6	4	N	E	4
55	2	2	N	C	4
33	0	4	N	E	4
54	5	4	N	E	4
49	1	4	N	E	4
28	1	4	N	E	4
61	0	2	N	C	4
28	3	4	N	E	4
39	0	2	N	C	4
45	0	2	N	C	4
33	7	4	N	E	4
27	0	4	N	E	4
28	0	2	N	C	4
39	1	4	N	E	4
23	0	2	N	C	4
27	0	4	N	E	2
6	0	2	N	C	2
27	2	4	N	E	2
29	2	2	N	C	2
42	0	2	N	C	2
24	1	2	N	C	2
26	0	4	N	E	2
9	0	2	N	C	2
32	0	2	N	C	2
29	0	4	N	E	2
61	4	3	A	E	2
82	6	1	A	C	2
10	0	3	A	E	6
34	2	3	A	E	6
54	0	1	A	C	6
16	4	1	A	C	6
44	4	1	A	C	6
69	1	1	A	C	6
38	5	1	A	C	6
61	2	3	A	E	6
59	6	1	A	C	6
30	2	1	A	C	6
15	0	3	A	E	6
67	10	1	A	C	6
39	2	3	A	E	6
37	0	1	A	C	6
19	1	3	A	E	6
29	10	3	A	E	6
31	1	1	A	C	6
12	0	3	A	E	6
21	4	3	A	E	6
41	7	3	A	E	6
54	3	1	A	C	6
48	1	3	A	E	6
5	0	3	A	E	6
24	1	3	A	E	2
8	1	3	A	E	2
21	4	3	A	E	2
9	8	1	A	C	2
18	1	3	A	E	2
14	0	3	A	E	2
13	0	3	A	E	2
35	0	3	A	E	2
19	3	1	A	C	2
34	0	3	A	E	2
15	0	3	A	E	2
37	3	1	A	C	2
14	0	1	A	C	2
43	2	1	A	C	2
16	0	1	A	C	2
43	4	1	A	C	2
6	0	3	A	E	6
14	0	3	A	E	6
20	0	1	A	C	6
8	0	1	A	C	6
19	1	3	A	E	6
9	0	1	A	C	6
32	4	1	A	C	6
30	0	1	A	C	6
9	0	1	A	C	6
15	1	3	A	E	6
36	0	3	A	E	6
21	0	1	A	C	5
59	1	1	A	C	5
49	0	1	A	C	5
46	1	1	A	C	5
31	0	1	A	C	5
37	2	3	A	E	5
23	0	3	A	E	5
48	6	3	A	E	5
44	2	3	A	E	5
49	0	1	A	C	5
29	2	3	A	E	5
64	0	1	A	C	5
29	0	1	A	C	5
47	3	1	A	C	5
29	0	1	A	C	5
43	0	1	A	C	5
61	7	1	A	C	5
42	6	1	A	C	4
21	1	3	A	E	4
27	2	3	A	E	4
39	6	1	A	C	4
40	6	1	A	C	4
14	1	1	A	C	4
27	1	3	A	E	4
51	1	3	A	E	4
10	8	1	A	C	4
18	15	3	A	E	4
19	1	1	A	C	4
48	3	3	A	E	4
27	4	1	A	C	4
20	7	3	A	E	4
11	3	1	A	C	4
33	0	3	A	E	4
46	2	3	A	E	4
39	4	3	A	E	4
35	2	1	A	C	4
9	1	1	A	C	4
18	2	1	A	C	4
31	4	1	A	C	4
19	1	4	N	E	5
25	0	2	N	C	5
3	0	4	N	E	5
1	0	4	N	E	5
23	0	4	N	E	5
30	1	2	N	C	5
6	9	2	N	C	5
6	1	4	N	E	5
5	0	4	N	E	5
12	0	4	N	E	5
26	0	4	N	E	5
32	0	2	N	C	5
12	0	4	N	E	5
46	0	2	N	C	5
13	0	4	N	E	5
6	0	3	A	E	5
2	0	3	A	E	5
14	0	3	A	E	5
5	0	3	A	E	5
57	0	1	A	C	6
30	1	3	A	E	6
21	0	1	A	C	6
28	0	3	A	E	6
16	0	1	A	C	6
18	0	3	A	E	6
11	3	3	A	E	2
3	2	3	A	E	2
3	19	1	A	C	2
17	0	3	A	E	2
23	0	3	A	E	2
17	0	3	A	E	2
5	0	3	A	E	2
23	0	3	A	E	2
5	5	1	A	C	2
36	0	3	A	E	5
20	0	1	A	C	5
19	5	1	A	C	5
13	3	3	A	E	5
16	0	3	A	E	5
38	3	1	A	C	5
47	2	3	A	E	5
26	1	1	A	C	5
25	1	1	A	C	5
32	4	3	A	E	5
14	0	1	A	C	2
6	3	3	A	E	2
23	2	3	A	E	2
15	2	1	A	C	2
9	0	3	A	E	2
20	0	3	A	E	2
44	0	3	A	E	2
25	0	1	A	C	2
25	1	1	A	C	2
20	0	1	A	C	2
29	0	4	N	E	5
17	0	4	N	E	5
7	0	2	N	C	5
24	2	4	N	E	5
27	0	4	N	E	5
19	0	4	N	E	5
8	5	4	N	E	5
9	19	2	N	C	5
24	7	2	N	C	5
39	15	2	N	C	5
33	10	2	N	C	5
19	0	2	N	C	5
36	0	2	N	C	5
29	0	2	N	C	5
39	0	1	A	C	2
37	6	1	A	C	2
30	2	2	N	C	5
7	1	2	N	C	5
37	0	2	N	C	5
49	0	2	N	C	5
36	2	2	N	C	5
34	0	4	N	E	5
13	0	3	A	E	5
20	1	3	A	E	5
14	0	3	A	E	5
10	0	3	A	E	5
12	0	3	A	E	5
41	0	3	A	E	5
33	0	3	A	E	5
57	0	3	A	E	5
38	0	3	A	E	5
6	0	1	A	C	2
23	0	3	A	E	2
29	1	1	A	C	2
9	1	3	A	E	2
10	0	1	A	C	2
29	1	3	A	E	2
11	0	1	A	C	2
21	9	1	A	C	2
15	9	1	A	C	2
13	5	1	A	C	2
9	0	1	A	C	2
19	0	1	A	C	2
18	1	3	A	E	2
14	2	3	A	E	2
13	7	3	A	E	2
5	2	3	A	E	2
10	0	3	A	E	2
19	0	4	N	E	2
6	0	2	N	C	2
25	4	4	N	E	2
5	0	2	N	C	2
8	3	2	N	C	2
2	0	4	N	E	2
21	3	4	N	E	2
26	2	1	A	C	2
10	6	3	A	E	2
6	0	3	A	E	2
13	4	4	N	E	2
6	0	4	N	E	2
19	2	2	N	C	2
31	3	3	A	E	5
25	1	3	A	E	5
20	6	1	A	C	5
3	0	1	A	C	5
38	0	1	A	C	5
19	2	3	A	E	5
21	6	4	N	E	2
14	2	2	N	C	2
9	2	4	N	E	2
3	0	1	A	C	4
33	2	3	A	E	4
44	1	1	A	C	4
32	0	3	A	E	4
25	1	1	A	C	4
26	1	3	A	E	4
30	2	3	A	E	4
39	10	1	A	C	4
38	1	1	A	C	4
50	7	3	A	E	4
42	4	1	A	C	4
33	7	3	A	E	4
22	2	4	N	E	4
29	1	2	N	C	4
33	3	2	N	C	4
28	1	4	N	E	4
47	2	2	N	C	4
27	0	4	N	E	4
29	0	2	N	C	4
31	0	4	N	E	4
23	1	2	N	C	4
21	0	2	N	C	4
14	0	2	N	C	4
37	1	2	N	C	4
